# Supplementary material for: circStrn3 is involved in bone cancer pain regulation in a rat model
Source: Acta Biochim Biophys Sin (Shanghai). 2020 May 12;52(5):495–505. doi: 10.1093/abbs/gmaa018 (PMC7270972; doi:10.1093/abbs/gmaa018)
Supplement: Suppl_data_gmaa018 [file suppl_data_gmaa018.zip]

Archive with 2 entries (2 files):
- Supplemental_Table_1.xls
- Supplemental_Table_2.xls
