# Supplementary material for: circStrn3 is involved in bone cancer pain regulation in a rat model
Source: Acta Biochim Biophys Sin (Shanghai). 2020 May 12;52(5):495–505. doi: 10.1093/abbs/gmaa018 (PMC7270972; doi:10.1093/abbs/gmaa018)
Supplement: Suppl_data_gmaa018 [file suppl_data_gmaa018.zip › Supplemental_Table_1.xls]

circRNA	gene_soure	Sham-Expression	BCP-Expression	Sham-TPM	BCP-TPM	log2 Ratio(BCP/Sham)	Up-Down-Regulation(BCP/Sham)	P-value	FDR	miRNA	numBindingSitesPredicted	circRNA_Length	numTargetsPer100bp	specificBindingSitesPredicted	mRNA	geneLength	Sham-Expression	BCP-Expression	Sham-RPKM	BCP-RPKM	log2 Ratio(BCP/Sham)	Up-Down-Regulation(BCP/Sham)	P-value	FDR
chr20:7561057|7573740	Anks1a,	0	32	0.001	616.713	19.234	Up	2.37E-11	8.21E-09	rno-miR-322-5p	3	988	0.3	149;244;921	Ccnd1	3809	459	762	21.39248276	33.23666338	0.63567163	Up	4.01E-14	2.06E-12
chr20:7561057|7573740	Anks1a,	0	32	0.001	616.713	19.234	Up	2.37E-11	8.21E-09	rno-miR-16-5p	3	988	0.3	149;249;922	Ccnd1	3809	459	762	21.39248276	33.23666338	0.63567163	Up	4.01E-14	2.06E-12
chr5:167516581|167558250	Rere,	0	40	0.001	770.891	19.556	Up	5.33E-14	2.88E-11	rno-miR-322-5p	3	1444	0.21	175;227;693	Ccnd1	3809	459	762	21.39248276	33.23666338	0.63567163	Up	4.01E-14	2.06E-12
chr2:28968525|28969941	Fcho2,	0	84	0.001	1618.871	20.627	Up	1.44E-28	6.23E-25	rno-miR-25-3p	2	368	0.54	21;217	Nox4	2176	0	5	0.001	0.381754824	8.576502576	Up	0.0379994	0.116887888
chr6:72418120|72430205	Strn3,	0	50	0.001	963.614	19.878	Up	2.60E-17	2.82E-14	rno-miR-9a-5p	2	700	0.29	124;172	Nfkb1	3956	185	341	8.301850786	14.3209397	0.786621254	Up	1.12E-09	3.37E-08
chr18:69943105|69944476	Mapk4,	0	37	0.001	713.074	19.444	Up	5.24E-13	2.16E-10	rno-miR-107-3p	2	1372	0.15	6;56	Arnt	2428	91	165	6.653531046	11.29038318	0.76290236	Up	3.79E-05	0.000417624
chr5:167516581|167558250	Rere,	0	40	0.001	770.891	19.556	Up	5.33E-14	2.88E-11	rno-miR-27b-3p	2	1444	0.14	1253;1298	Rxra	1404	56	112	7.080768521	13.25330934	0.904374786	Up	8.87E-05	0.000878934
chr5:167516581|167558250	Rere,	0	40	0.001	770.891	19.556	Up	5.33E-14	2.88E-11	rno-miR-27a-3p	2	1444	0.14	1252;1298	Rxra	1404	56	112	7.080768521	13.25330934	0.904374786	Up	8.87E-05	0.000878934
chr5:167516581|167558250	Rere,	0	40	0.001	770.891	19.556	Up	5.33E-14	2.88E-11	rno-miR-27a-3p	2	1444	0.14	1252;1298	Trim63	1842	4	15	0.385504847	1.352929147	1.811265381	Up	0.01770576	0.066242469
chr5:167516581|167558250	Rere,	0	40	0.001	770.891	19.556	Up	5.33E-14	2.88E-11	rno-miR-16-5p	2	1444	0.14	174;228	Ccnd1	3809	459	762	21.39248276	33.23666338	0.63567163	Up	4.01E-14	2.06E-12
chr6:136102013|136107031	Mark3,	0	47	0.001	905.797	19.789	Up	2.56E-16	2.22E-13	rno-miR-221-3p	1	322	0.31	209	Bcl2l11	5091	25	65	0.871758899	2.121210067	1.282886409	Up	7.80E-05	0.000785694
chr2:28968525|28969941	Fcho2,	0	84	0.001	1618.871	20.627	Up	1.44E-28	6.23E-25	rno-miR-9a-5p	1	368	0.27	263	Nfkb1	3956	185	341	8.301850786	14.3209397	0.786621254	Up	1.12E-09	3.37E-08
chr2:28968525|28969941	Fcho2,	0	84	0.001	1618.871	20.627	Up	1.44E-28	6.23E-25	rno-miR-92b-3p	1	368	0.27	217	Nox4	2176	0	5	0.001	0.381754824	8.576502576	Up	0.0379994	0.116887888
chr2:28968525|28969941	Fcho2,	0	84	0.001	1618.871	20.627	Up	1.44E-28	6.23E-25	rno-miR-34a-5p	1	368	0.27	127	Ccnd1	3809	459	762	21.39248276	33.23666338	0.63567163	Up	4.01E-14	2.06E-12
chr2:28968525|28969941	Fcho2,	0	84	0.001	1618.871	20.627	Up	1.44E-28	6.23E-25	rno-miR-34a-5p	1	368	0.27	127	Mgst1	903	109	207	21.42881845	38.08518022	0.829677418	Up	6.94E-07	1.23E-05
chrX:63177769|63195572	Zfx,	38	0	640.539	0.001	-19.289	Down	4.54E-11	1.35E-08	rno-miR-9a-5p	1	728	0.14	394	Pmp22	1817	24687	16803	2411.975364	1536.403614	-0.650657909	Down	0	0
chrX:63177769|63195572	Zfx,	38	0	640.539	0.001	-19.289	Down	4.54E-11	1.35E-08	rno-miR-29b-3p	1	728	0.14	148	Col4a1	6579	1481	967	39.96268409	24.41968219	-0.71060906	Down	1.72E-33	2.63E-31
chrX:63177769|63195572	Zfx,	38	0	640.539	0.001	-19.289	Down	4.54E-11	1.35E-08	rno-miR-29b-3p	1	728	0.14	148	Col5a3	6052	1585	869	46.49324137	23.85581603	-0.962679973	Down	6.19E-59	1.58E-56
chrX:63177769|63195572	Zfx,	38	0	640.539	0.001	-19.289	Down	4.54E-11	1.35E-08	rno-miR-29a-3p	1	728	0.14	149	Pmp22	1817	24687	16803	2411.975364	1536.403614	-0.650657909	Down	0	0
chr6:72418120|72430205	Strn3,	0	50	0.001	963.614	19.878	Up	2.60E-17	2.82E-14	rno-miR-93-5p	1	700	0.14	1	Mgst1	903	109	207	21.42881845	38.08518022	0.829677418	Up	6.94E-07	1.23E-05
chr18:71136036|71149287	Dym,	46	0	775.39	0.001	-19.565	Down	2.98E-13	1.36E-10	rno-miR-29b-3p	1	694	0.14	86	Col4a1	6579	1481	967	39.96268409	24.41968219	-0.71060906	Down	1.72E-33	2.63E-31
chr18:71136036|71149287	Dym,	46	0	775.39	0.001	-19.565	Down	2.98E-13	1.36E-10	rno-miR-29b-3p	1	694	0.14	86	Col5a3	6052	1585	869	46.49324137	23.85581603	-0.962679973	Down	6.19E-59	1.58E-56
chr18:71136036|71149287	Dym,	46	0	775.39	0.001	-19.565	Down	2.98E-13	1.36E-10	rno-miR-29a-3p	1	694	0.14	86	Pmp22	1817	24687	16803	2411.975364	1536.403614	-0.650657909	Down	0	0
chr18:71136036|71149287	Dym,	46	0	775.39	0.001	-19.565	Down	2.98E-13	1.36E-10	rno-miR-16-5p	1	694	0.14	78	Ccne1	1929	79	47	7.270333641	4.047986451	-0.844817111	Down	0.001257778	0.008249032
chr18:71136036|71149287	Dym,	46	0	775.39	0.001	-19.565	Down	2.98E-13	1.36E-10	rno-miR-15b-5p	1	694	0.14	74	Cdc25a	3419	143	96	7.424999256	4.664934521	-0.67053405	Down	0.00037779	0.00302254
chr4:66172555|66200637	Ubn2,	51	0	859.671	0.001	-19.713	Down	1.29E-14	9.27E-12	rno-miR-15b-5p	1	1004	0.1	598	Cdc25a	3419	143	96	7.424999256	4.664934521	-0.67053405	Down	0.00037779	0.00302254
chr20:7561057|7573740	Anks1a,	0	32	0.001	616.713	19.234	Up	2.37E-11	8.21E-09	rno-miR-34a-5p	1	988	0.1	406	Ccnd1	3809	459	762	21.39248276	33.23666338	0.63567163	Up	4.01E-14	2.06E-12
chr20:7561057|7573740	Anks1a,	0	32	0.001	616.713	19.234	Up	2.37E-11	8.21E-09	rno-miR-34a-5p	1	988	0.1	406	Mgst1	903	109	207	21.42881845	38.08518022	0.829677418	Up	6.94E-07	1.23E-05
chr20:7561057|7573740	Anks1a,	0	32	0.001	616.713	19.234	Up	2.37E-11	8.21E-09	rno-miR-25-3p	1	988	0.1	339	Nox4	2176	0	5	0.001	0.381754824	8.576502576	Up	0.0379994	0.116887888
chr20:7561057|7573740	Anks1a,	0	32	0.001	616.713	19.234	Up	2.37E-11	8.21E-09	rno-miR-24-3p	1	988	0.1	584	Bcl2l11	5091	25	65	0.871758899	2.121210067	1.282886409	Up	7.80E-05	0.000785694
chr20:7561057|7573740	Anks1a,	0	32	0.001	616.713	19.234	Up	2.37E-11	8.21E-09	rno-miR-10b-5p	1	988	0.1	352	Bdnf	4295	13	32	0.537328235	1.237827794	1.203935067	Up	0.00889602	0.038902055
chr20:7561057|7573740	Anks1a,	0	32	0.001	616.713	19.234	Up	2.37E-11	8.21E-09	rno-miR-107-3p	1	988	0.1	245	Arnt	2428	91	165	6.653531046	11.29038318	0.76290236	Up	3.79E-05	0.000417624
chr20:7561057|7573740	Anks1a,	0	32	0.001	616.713	19.234	Up	2.37E-11	8.21E-09	rno-let-7d-5p	1	988	0.1	517	Bdnf	4295	13	32	0.537328235	1.237827794	1.203935067	Up	0.00889602	0.038902055
chr9:20596863|20599410	Tnfrsf21,	46	0	775.39	0.001	-19.565	Down	2.98E-13	1.29E-10	rno-miR-29b-3p	1	1147	0.09	974	Col4a1	6579	1481	967	39.96268409	24.41968219	-0.71060906	Down	1.72E-33	2.63E-31
chr9:20596863|20599410	Tnfrsf21,	46	0	775.39	0.001	-19.565	Down	2.98E-13	1.29E-10	rno-miR-29b-3p	1	1147	0.09	974	Col5a3	6052	1585	869	46.49324137	23.85581603	-0.962679973	Down	6.19E-59	1.58E-56
chr9:20596863|20599410	Tnfrsf21,	46	0	775.39	0.001	-19.565	Down	2.98E-13	1.29E-10	rno-miR-29a-3p	1	1147	0.09	975	Pmp22	1817	24687	16803	2411.975364	1536.403614	-0.650657909	Down	0	0
chr1:278580846|278608643	Atrnl1,	39	0	657.396	0.001	-19.326	Down	2.42E-11	7.76E-09	rno-miR-29b-3p	1	1239	0.08	687	Col4a1	6579	1481	967	39.96268409	24.41968219	-0.71060906	Down	1.72E-33	2.63E-31
chr1:278580846|278608643	Atrnl1,	39	0	657.396	0.001	-19.326	Down	2.42E-11	7.76E-09	rno-miR-29b-3p	1	1239	0.08	687	Col5a3	6052	1585	869	46.49324137	23.85581603	-0.962679973	Down	6.19E-59	1.58E-56
chr5:167516581|167558250	Rere,	0	40	0.001	770.891	19.556	Up	5.33E-14	2.88E-11	rno-miR-384-5p	1	1444	0.07	853	Pik3cd	4788	96	172	3.559398139	5.968259872	0.74567704	Up	3.72E-05	0.000410331
chr5:167516581|167558250	Rere,	0	40	0.001	770.891	19.556	Up	5.33E-14	2.88E-11	rno-miR-34a-5p	1	1444	0.07	543	Ccnd1	3809	459	762	21.39248276	33.23666338	0.63567163	Up	4.01E-14	2.06E-12
chr5:167516581|167558250	Rere,	0	40	0.001	770.891	19.556	Up	5.33E-14	2.88E-11	rno-miR-34a-5p	1	1444	0.07	543	Mgst1	903	109	207	21.42881845	38.08518022	0.829677418	Up	6.94E-07	1.23E-05
chr5:167516581|167558250	Rere,	0	40	0.001	770.891	19.556	Up	5.33E-14	2.88E-11	rno-miR-31a-5p	1	1444	0.07	742	Klf5	3232	39	94	2.14216408	4.832033332	1.173561418	Up	8.95E-06	0.000121063
chr5:167516581|167558250	Rere,	0	40	0.001	770.891	19.556	Up	5.33E-14	2.88E-11	rno-miR-26b-5p	1	1444	0.07	1315	Ccnd1	3809	459	762	21.39248276	33.23666338	0.63567163	Up	4.01E-14	2.06E-12
chr5:167516581|167558250	Rere,	0	40	0.001	770.891	19.556	Up	5.33E-14	2.88E-11	rno-miR-26b-5p	1	1444	0.07	1315	Ctgf	2335	132	228	10.03567351	16.22263444	0.69287068	Up	8.34E-06	0.000114171
chr5:167516581|167558250	Rere,	0	40	0.001	770.891	19.556	Up	5.33E-14	2.88E-11	rno-miR-25-3p	1	1444	0.07	196	Nox4	2176	0	5	0.001	0.381754824	8.576502576	Up	0.0379994	0.116887888
chr5:167516581|167558250	Rere,	0	40	0.001	770.891	19.556	Up	5.33E-14	2.88E-11	rno-miR-23a-3p	1	1444	0.07	946	Trim63	1842	4	15	0.385504847	1.352929147	1.811265381	Up	0.01770576	0.066242469
chr5:167516581|167558250	Rere,	0	40	0.001	770.891	19.556	Up	5.33E-14	2.88E-11	rno-miR-221-5p	1	1444	0.07	816	Icam1	2602	39	103	2.660827942	6.576629139	1.305473094	Up	4.29E-07	7.98E-06
chr5:167516581|167558250	Rere,	0	40	0.001	770.891	19.556	Up	5.33E-14	2.88E-11	rno-miR-190a-5p	1	1444	0.07	219	Neurod1	1814	3	17	0.293591481	1.556987259	2.406875126	Up	0.00244812	0.014063907
chr5:167516581|167558250	Rere,	0	40	0.001	770.891	19.556	Up	5.33E-14	2.88E-11	rno-miR-107-3p	1	1444	0.07	173	Arnt	2428	91	165	6.653531046	11.29038318	0.76290236	Up	3.79E-05	0.000417624
chr18:69943105|69944476	Mapk4,	0	37	0.001	713.074	19.444	Up	5.24E-13	2.16E-10	rno-miR-93-5p	1	1372	0.07	1093	Mgst1	903	109	207	21.42881845	38.08518022	0.829677418	Up	6.94E-07	1.23E-05
chr18:69943105|69944476	Mapk4,	0	37	0.001	713.074	19.444	Up	5.24E-13	2.16E-10	rno-miR-378a-3p	1	1372	0.07	1103	Gmppa	1638	56	97	6.069230161	9.838553617	0.696932706	Up	0.0035804	0.01885915
chr18:69943105|69944476	Mapk4,	0	37	0.001	713.074	19.444	Up	5.24E-13	2.16E-10	rno-miR-29b-3p	1	1372	0.07	909	Col8a1	2432	13	31	0.948941106	2.117734653	1.158131378	Up	0.01256982	0.050979869
chr18:69943105|69944476	Mapk4,	0	37	0.001	713.074	19.444	Up	5.24E-13	2.16E-10	rno-miR-27b-3p	1	1372	0.07	454	Rxra	1404	56	112	7.080768521	13.25330934	0.904374786	Up	8.87E-05	0.000878934
chr18:69943105|69944476	Mapk4,	0	37	0.001	713.074	19.444	Up	5.24E-13	2.16E-10	rno-miR-27a-3p	1	1372	0.07	454	Rxra	1404	56	112	7.080768521	13.25330934	0.904374786	Up	8.87E-05	0.000878934
chr18:69943105|69944476	Mapk4,	0	37	0.001	713.074	19.444	Up	5.24E-13	2.16E-10	rno-miR-27a-3p	1	1372	0.07	454	Trim63	1842	4	15	0.385504847	1.352929147	1.811265381	Up	0.01770576	0.066242469
chr18:69943105|69944476	Mapk4,	0	37	0.001	713.074	19.444	Up	5.24E-13	2.16E-10	rno-miR-22-5p	1	1372	0.07	957	Pag1	1304	12	27	1.63366548	3.44000911	1.074299787	Up	0.0287026	0.094640819
chr18:69943105|69944476	Mapk4,	0	37	0.001	713.074	19.444	Up	5.24E-13	2.16E-10	rno-miR-145-5p	1	1372	0.07	250	Klf5	3232	39	94	2.14216408	4.832033332	1.173561418	Up	8.95E-06	0.000121063
