# Supplementary material for: circStrn3 is involved in bone cancer pain regulation in a rat model
Source: Acta Biochim Biophys Sin (Shanghai). 2020 May 12;52(5):495–505. doi: 10.1093/abbs/gmaa018 (PMC7270972; doi:10.1093/abbs/gmaa018)
Supplement: Suppl_data_gmaa018 [file suppl_data_gmaa018.zip › Supplemental_Table_2.xls]

## Sheet: Sheet1
circRNA_ID	geneID	Sham-Expression	BCP-Expression	Sham-TPM	BCP-TPM	log2 Ratio(BCP/Sham)	Up-Down-Regulation(BCP/Sham)	P-value	FDR	miRNA	numBindingSitesPredicted	circRNA_Length	numTargetsPer100bp	specificBindingSitesPredicted	mRNA	mRNALength	Sham-Expression	BCP-Expression	Sham-RPKM	BCP-RPKM	log2 Ratio(BCP/Sham)	Up-Down-Regulation(BCP/Sham)	P-value	FDR
chr5:167516581|167581074	Rere,	35	0	589.971	0.001	-19.17	Down	2.99218e-10	7.39581e-08	rno-miR-16-5p	4	3004	0.13	174;228;2684;2805	Ccne1	1929	79	47	7.27033	4.04799	-0.844817	Down	0.00125778	0.00824903
chr20:31723858|31736111	7SK,SNORA17,U2,U6,5S_rRNA,SNORA26,RNaseP_nuc,	19	0	320.27	0.001	-18.289	Down	6.96104e-06	0.000848168	rno-miR-16-5p	4	11458	0.03	2690;5396;9774;10239	Ccne1	1929	79	47	7.27033	4.04799	-0.844817	Down	0.00125778	0.00824903
chr17:5555491|5571375	Agtpbp1,	85	30	1432.79	578.168	-1.309	Down	6.76764e-06	0.000873834	rno-miR-16-5p	4	15885	0.03	5667;6231;11245;13628	Ccne1	1929	79	47	7.27033	4.04799	-0.844817	Down	0.00125778	0.00824903
chr20:31723858|31736111	7SK,SNORA17,U2,U6,5S_rRNA,SNORA26,RNaseP_nuc,	19	0	320.27	0.001	-18.289	Down	6.96104e-06	0.000848168	rno-miR-129-5p	3	11458	0.03	1;9802;10048	Cdk6	1502	7	0	0.827347	0.001	-9.69235	Down	0.00596676	0.0283653
chr17:5555491|5571375	Agtpbp1,	85	30	1432.79	578.168	-1.309	Down	6.76764e-06	0.000873834	rno-miR-129-5p	3	15885	0.02	6583;10842;12871	Cdk6	1502	7	0	0.827347	0.001	-9.69235	Down	0.00596676	0.0283653
chr5:167486001|167526275	Rere,	15	0	252.845	0.001	-17.948	Down	8.59696e-05	0.00758901	rno-miR-16-5p	2	434	0.46	300;354	Ccne1	1929	79	47	7.27033	4.04799	-0.844817	Down	0.00125778	0.00824903
chr6:124625936|124677509	Rps6ka5,	45	11	758.534	211.995	-1.839	Down	3.1653e-05	0.00318407	rno-miR-29b-3p	2	2279	0.09	1925;2217	Col4a1	6579	1481	967	39.9627	24.4197	-0.710609	Down	1.72151e-33	2.63066e-31
chr4:8223840|8239403	Kmt2e,	41	0	691.108	0.001	-19.399	Down	6.89418e-12	2.48506e-09	rno-miR-129-5p	2	2246	0.09	1428;1990	Cdk6	1502	7	0	0.827347	0.001	-9.69235	Down	0.00596676	0.0283653
chr20:5347661|5414567	7SK,SNORA17,U2,U6,	49	0	825.959	0.001	-19.656	Down	4.52002e-14	2.79305e-11	rno-miR-129-5p	2	8533	0.02	5692;7719	Cdk6	1502	7	0	0.827347	0.001	-9.69235	Down	0.00596676	0.0283653
chr17:5555491|5571375	Agtpbp1,	85	30	1432.79	578.168	-1.309	Down	6.76764e-06	0.000873834	rno-miR-29b-3p	2	15885	0.01	8269;13565	Col4a1	6579	1481	967	39.9627	24.4197	-0.710609	Down	1.72151e-33	2.63066e-31
chr20:5090501|5090805	Abhd16a,	13	50	219.132	963.614	2.137	Up	1.23098e-07	2.08807e-05	rno-miR-322-5p	1	217	0.46	66	Ccnd1	3809	459	762	21.3925	33.2367	0.635672	Up	4.00696e-14	2.05626e-12
chr20:5090501|5090805	Abhd16a,	13	50	219.132	963.614	2.137	Up	1.23098e-07	2.08807e-05	rno-miR-24-3p	1	217	0.46	183	Bcl2l11	5091	25	65	0.871759	2.12121	1.28289	Up	7.7981e-05	0.000785694
chr20:5090501|5090805	Abhd16a,	13	50	219.132	963.614	2.137	Up	1.23098e-07	2.08807e-05	rno-miR-16-5p	1	217	0.46	67	Ccnd1	3809	459	762	21.3925	33.2367	0.635672	Up	4.00696e-14	2.05626e-12
chr10:43512009|43512284	Faxdc2,	5	35	84.282	674.53	3.001	Up	8.8101e-08	1.55543e-05	rno-miR-34a-5p	1	276	0.36	214	Ccnd1	3809	459	762	21.3925	33.2367	0.635672	Up	4.00696e-14	2.05626e-12
chr12:48835825|48837529	Wscd2,	3	20	50.569	385.446	2.93	Up	7.73024e-05	0.00696607	rno-miR-27b-3p	1	297	0.34	200	Rxra	1404	56	112	7.08077	13.2533	0.904375	Up	8.8705e-05	0.000878934
chr12:44821090|44825909	Ksr2,	22	53	370.839	1021.43	1.462	Up	2.87982e-05	0.00293098	rno-miR-24-3p	1	292	0.34	146	Bcl2l11	5091	25	65	0.871759	2.12121	1.28289	Up	7.7981e-05	0.000785694
chr3:10659684|10663946	Gpr107,	19	0	320.27	0.001	-18.289	Down	6.96104e-06	0.000860285	rno-miR-16-5p	1	399	0.25	353	Ccne1	1929	79	47	7.27033	4.04799	-0.844817	Down	0.00125778	0.00824903
chr19:34249087|34272145	Arhgap10,	12	57	202.276	1098.52	2.441	Up	8.56938e-10	1.90086e-07	rno-miR-322-5p	1	526	0.19	493	Ccnd1	3809	459	762	21.3925	33.2367	0.635672	Up	4.00696e-14	2.05626e-12
chr6:76591791|76599536	U2,U6,7SK,U1,U4,SNORA17,5S_rRNA,Eif3h,SNORD113,SNORA48,SNORA73,Ralgapa1,	51	0	859.671	0.001	-19.713	Down	1.28619e-14	8.55907e-12	rno-miR-129-5p	1	647	0.15	22	Cdk6	1502	7	0	0.827347	0.001	-9.69235	Down	0.00596676	0.0283653
chrX:63177769|63195572	Zfx,	38	0	640.539	0.001	-19.289	Down	4.54188e-11	1.35489e-08	rno-miR-29b-3p	1	728	0.14	148	Col4a1	6579	1481	967	39.9627	24.4197	-0.710609	Down	1.72151e-33	2.63066e-31
chr18:71136036|71149287	Dym,	46	0	775.39	0.001	-19.565	Down	2.97778e-13	1.35583e-10	rno-miR-29b-3p	1	694	0.14	86	Col4a1	6579	1481	967	39.9627	24.4197	-0.710609	Down	1.72151e-33	2.63066e-31
chr18:71136036|71149287	Dym,	46	0	775.39	0.001	-19.565	Down	2.97778e-13	1.35583e-10	rno-miR-16-5p	1	694	0.14	78	Ccne1	1929	79	47	7.27033	4.04799	-0.844817	Down	0.00125778	0.00824903
chr6:28235696|28272697	Dnmt3a,	32	64	539.402	1233.43	1.193	Up	8.38876e-05	0.00748156	rno-miR-9a-5p	1	797	0.13	557	Nfkb1	3956	185	341	8.30185	14.3209	0.786621	Up	1.12317e-09	3.36534e-08
chr1:102638885|102660697	Sergef,	22	0	370.839	0.001	-18.5	Down	1.05662e-06	0.00015493	rno-miR-16-5p	1	784	0.13	575	Ccne1	1929	79	47	7.27033	4.04799	-0.844817	Down	0.00125778	0.00824903
chr6:14450092|14490352	U2,U6,7SK,U1,U4,SNORA17,5S_rRNA,Eif3h,SNORD113,	90	29	1517.07	558.896	-1.441	Down	6.31304e-07	9.75252e-05	rno-miR-29b-3p	1	990	0.1	519	Col4a1	6579	1481	967	39.9627	24.4197	-0.710609	Down	1.72151e-33	2.63066e-31
chr6:14450092|14490352	U2,U6,7SK,U1,U4,SNORA17,5S_rRNA,Eif3h,SNORD113,	90	29	1517.07	558.896	-1.441	Down	6.31304e-07	9.75252e-05	rno-miR-129-5p	1	990	0.1	261	Cdk6	1502	7	0	0.827347	0.001	-9.69235	Down	0.00596676	0.0283653
chr9:20596863|20599410	Tnfrsf21,	46	0	775.39	0.001	-19.565	Down	2.97778e-13	1.28804e-10	rno-miR-29b-3p	1	1147	0.09	974	Col4a1	6579	1481	967	39.9627	24.4197	-0.710609	Down	1.72151e-33	2.63066e-31
chr1:278580846|278608643	Atrnl1,	39	0	657.396	0.001	-19.326	Down	2.4228e-11	7.76283e-09	rno-miR-29b-3p	1	1239	0.08	687	Col4a1	6579	1481	967	39.9627	24.4197	-0.710609	Down	1.72151e-33	2.63066e-31
chr16:63322919|63324410	U6,5S_rRNA,SNORA17,SNORA15,uc_338,7SK,U4,SNORA70,	109	21	1837.34	404.718	-2.183	Down	2.81832e-13	1.35452e-10	rno-miR-29b-3p	1	1492	0.07	521	Col4a1	6579	1481	967	39.9627	24.4197	-0.710609	Down	1.72151e-33	2.63066e-31
chr16:63322919|63324410	U6,5S_rRNA,SNORA17,SNORA15,uc_338,7SK,U4,SNORA70,	109	21	1837.34	404.718	-2.183	Down	2.81832e-13	1.35452e-10	rno-miR-129-5p	1	1492	0.07	1	Cdk6	1502	7	0	0.827347	0.001	-9.69235	Down	0.00596676	0.0283653
chr7:78432827|78520474	Rims2,	26	0	438.264	0.001	-18.741	Down	8.55558e-08	1.57477e-05	rno-miR-129-5p	1	1991	0.05	1609	Cdk6	1502	7	0	0.827347	0.001	-9.69235	Down	0.00596676	0.0283653
chr6:124625936|124677509	Rps6ka5,	45	11	758.534	211.995	-1.839	Down	3.1653e-05	0.00318407	rno-miR-290	1	2279	0.04	545	Nr4a1	2490	153	97	10.9082	6.47211	-0.7531	Down	4.65962e-05	0.000503012
chr6:124625936|124677509	Rps6ka5,	45	11	758.534	211.995	-1.839	Down	3.1653e-05	0.00318407	rno-miR-16-5p	1	2279	0.04	1917	Ccne1	1929	79	47	7.27033	4.04799	-0.844817	Down	0.00125778	0.00824903
chr4:8223840|8239403	Kmt2e,	41	0	691.108	0.001	-19.399	Down	6.89418e-12	2.48506e-09	rno-miR-29b-3p	1	2246	0.04	1930	Col4a1	6579	1481	967	39.9627	24.4197	-0.710609	Down	1.72151e-33	2.63066e-31
chr4:8223840|8239403	Kmt2e,	41	0	691.108	0.001	-19.399	Down	6.89418e-12	2.48506e-09	rno-miR-290	1	2246	0.04	261	Nr4a1	2490	153	97	10.9082	6.47211	-0.7531	Down	4.65962e-05	0.000503012
chr2:127855809|127866380	Larp1b,	28	0	471.976	0.001	-18.848	Down	2.43452e-08	4.57849e-06	rno-miR-290	1	2418	0.04	1482	Nr4a1	2490	153	97	10.9082	6.47211	-0.7531	Down	4.65962e-05	0.000503012
chr2:127855809|127866380	Larp1b,	28	0	471.976	0.001	-18.848	Down	2.43452e-08	4.57849e-06	rno-miR-16-5p	1	2418	0.04	332	Ccne1	1929	79	47	7.27033	4.04799	-0.844817	Down	0.00125778	0.00824903
chr13:113735261|113748416	SNORA17,	47	0	792.246	0.001	-19.596	Down	1.58846e-13	8.08337e-11	rno-miR-290	1	2894	0.03	2660	Nr4a1	2490	153	97	10.9082	6.47211	-0.7531	Down	4.65962e-05	0.000503012
chr13:109457218|109588736	SNORA17,7SK,U1,U5,	38	0	640.539	0.001	-19.289	Down	4.54188e-11	1.30973e-08	rno-miR-29b-3p	1	6110	0.02	3884	Col4a1	6579	1481	967	39.9627	24.4197	-0.710609	Down	1.72151e-33	2.63066e-31
chr13:109457218|109588736	SNORA17,7SK,U1,U5,	38	0	640.539	0.001	-19.289	Down	4.54188e-11	1.30973e-08	rno-miR-16-5p	1	6110	0.02	1140	Ccne1	1929	79	47	7.27033	4.04799	-0.844817	Down	0.00125778	0.00824903
chr13:109457218|109588736	SNORA17,7SK,U1,U5,	38	0	640.539	0.001	-19.289	Down	4.54188e-11	1.30973e-08	rno-miR-129-5p	1	6110	0.02	4511	Cdk6	1502	7	0	0.827347	0.001	-9.69235	Down	0.00596676	0.0283653
chr20:5347661|5414567	7SK,SNORA17,U2,U6,	49	0	825.959	0.001	-19.656	Down	4.52002e-14	2.79305e-11	rno-miR-29b-3p	1	8533	0.01	1546	Col4a1	6579	1481	967	39.9627	24.4197	-0.710609	Down	1.72151e-33	2.63066e-31
chr20:5347661|5414567	7SK,SNORA17,U2,U6,	49	0	825.959	0.001	-19.656	Down	4.52002e-14	2.79305e-11	rno-miR-290	1	8533	0.01	6125	Nr4a1	2490	153	97	10.9082	6.47211	-0.7531	Down	4.65962e-05	0.000503012
chr20:31723858|31736111	7SK,SNORA17,U2,U6,5S_rRNA,SNORA26,RNaseP_nuc,	19	0	320.27	0.001	-18.289	Down	6.96104e-06	0.000848168	rno-miR-29b-3p	1	11458	0.01	10234	Col4a1	6579	1481	967	39.9627	24.4197	-0.710609	Down	1.72151e-33	2.63066e-31
chr17:5555491|5571375	Agtpbp1,	85	30	1432.79	578.168	-1.309	Down	6.76764e-06	0.000873834	rno-miR-16-5p	4	15885	0.03	5667;6231;11245;13628	Ccne1	1929	79	47	7.27033	4.04799	-0.844817	Down	0.00125778	0.00824903
chrX:123718252|123720910	Upf3b,	0	14	0.001	269.812	18.042	Up	2.16122e-05	0.0022258	rno-miR-9a-5p	3	383	0.78	107;158;360	Nfkb1	3956	185	341	8.30185	14.3209	0.786621	Up	1.12317e-09	3.36534e-08
chr20:7561057|7573740	Anks1a,	0	32	0.001	616.713	19.234	Up	2.37194e-11	8.20786e-09	rno-miR-322-5p	3	988	0.3	149;244;921	Ccnd1	3809	459	762	21.3925	33.2367	0.635672	Up	4.00696e-14	2.05626e-12
chr20:7561057|7573740	Anks1a,	0	32	0.001	616.713	19.234	Up	2.37194e-11	8.20786e-09	rno-miR-16-5p	3	988	0.3	149;249;922	Ccnd1	3809	459	762	21.3925	33.2367	0.635672	Up	4.00696e-14	2.05626e-12
chr5:167516581|167558250	Rere,	0	40	0.001	770.891	19.556	Up	5.32594e-14	2.87967e-11	rno-miR-322-5p	3	1444	0.21	175;227;693	Ccnd1	3809	459	762	21.3925	33.2367	0.635672	Up	4.00696e-14	2.05626e-12
chr17:87758882|87771508	Arhgap21,	0	15	0.001	289.084	18.141	Up	1.00835e-05	0.00113289	rno-miR-34a-5p	3	4488	0.07	3026;3567;3861	Ccnd1	3809	459	762	21.3925	33.2367	0.635672	Up	4.00696e-14	2.05626e-12
chr17:5555491|5571375	Agtpbp1,	85	30	1432.79	578.168	-1.309	Down	6.76764e-06	0.000873834	rno-miR-129-5p	3	15885	0.02	6583;10842;12871	Cdk6	1502	7	0	0.827347	0.001	-9.69235	Down	0.00596676	0.0283653
chr1:128978104|128978649	Igf1r,	0	15	0.001	289.084	18.141	Up	1.00835e-05	0.0011631	rno-miR-34a-3p	2	546	0.37	28;493	Csf1r	3698	496	1034	23.8108	46.4544	0.964199	Up	1.73629e-36	2.98489e-34
chr6:72418120|72430205	Strn3,	0	50	0.001	963.614	19.878	Up	2.60322e-17	2.81506e-14	rno-miR-9a-5p	2	700	0.29	124;172	Nfkb1	3956	185	341	8.30185	14.3209	0.786621	Up	1.12317e-09	3.36534e-08
chr6:95500522|95531984	U6,7SK,U1,U4,SNORA17,5S_rRNA,Eif3h,SNORD113,SNORA32,	0	12	0.001	231.267	17.819	Up	9.92836e-05	0.00833886	rno-miR-9a-5p	2	1126	0.18	65;701	Nfkb1	3956	185	341	8.30185	14.3209	0.786621	Up	1.12317e-09	3.36534e-08
chr6:95500522|95531984	U6,7SK,U1,U4,SNORA17,5S_rRNA,Eif3h,SNORD113,SNORA32,	0	12	0.001	231.267	17.819	Up	9.92836e-05	0.00833886	rno-miR-24-3p	2	1126	0.18	609;737	Bcl2l11	5091	25	65	0.871759	2.12121	1.28289	Up	7.7981e-05	0.000785694
chr5:167516581|167558250	Rere,	0	40	0.001	770.891	19.556	Up	5.32594e-14	2.87967e-11	rno-miR-30c-1-3p	2	1444	0.14	203;718	Pik3cd	4788	96	172	3.5594	5.96826	0.745677	Up	3.72052e-05	0.000410331
chr5:167516581|167558250	Rere,	0	40	0.001	770.891	19.556	Up	5.32594e-14	2.87967e-11	rno-miR-27b-3p	2	1444	0.14	1253;1298	Rxra	1404	56	112	7.08077	13.2533	0.904375	Up	8.8705e-05	0.000878934
chr5:167516581|167558250	Rere,	0	40	0.001	770.891	19.556	Up	5.32594e-14	2.87967e-11	rno-miR-27a-3p	2	1444	0.14	1252;1298	Rxra	1404	56	112	7.08077	13.2533	0.904375	Up	8.8705e-05	0.000878934
chr5:167516581|167558250	Rere,	0	40	0.001	770.891	19.556	Up	5.32594e-14	2.87967e-11	rno-miR-16-5p	2	1444	0.14	174;228	Ccnd1	3809	459	762	21.3925	33.2367	0.635672	Up	4.00696e-14	2.05626e-12
chr9:2205172|2246426	Satb1,	0	12	0.001	231.267	17.819	Up	9.92836e-05	0.00850398	rno-miR-384-5p	2	1609	0.12	1194;1562	Pik3cd	4788	96	172	3.5594	5.96826	0.745677	Up	3.72052e-05	0.000410331
chr14:37228632|37262083	Dcun1d4,	0	40	0.001	770.891	19.556	Up	5.32594e-14	3.07165e-11	rno-miR-34a-3p	2	1824	0.11	209;966	Csf1r	3698	496	1034	23.8108	46.4544	0.964199	Up	1.73629e-36	2.98489e-34
chr14:37228632|37262083	Dcun1d4,	0	40	0.001	770.891	19.556	Up	5.32594e-14	3.07165e-11	rno-miR-30c-1-3p	2	1824	0.11	5;222	Pik3cd	4788	96	172	3.5594	5.96826	0.745677	Up	3.72052e-05	0.000410331
chr6:124625936|124677509	Rps6ka5,	45	11	758.534	211.995	-1.839	Down	3.1653e-05	0.00318407	rno-miR-29b-3p	2	2279	0.09	1925;2217	Col4a1	6579	1481	967	39.9627	24.4197	-0.710609	Down	1.72151e-33	2.63066e-31
chr3:81127393|81159096	U6,SNORA17,U1,U2,SNORA48,U4,U7,7SK,Y_RNA,RNaseP_nuc,5S_rRNA,SNORA42,SNORA44,	0	23	0.001	443.262	18.758	Up	2.26414e-08	4.45161e-06	rno-miR-384-5p	2	2657	0.08	552;2539	Pik3cd	4788	96	172	3.5594	5.96826	0.745677	Up	3.72052e-05	0.000410331
chr3:81127393|81159096	U6,SNORA17,U1,U2,SNORA48,U4,U7,7SK,Y_RNA,RNaseP_nuc,5S_rRNA,SNORA42,SNORA44,	0	23	0.001	443.262	18.758	Up	2.26414e-08	4.45161e-06	rno-miR-322-5p	2	2657	0.08	1308;2336	Ccnd1	3809	459	762	21.3925	33.2367	0.635672	Up	4.00696e-14	2.05626e-12
chr3:81127393|81159096	U6,SNORA17,U1,U2,SNORA48,U4,U7,7SK,Y_RNA,RNaseP_nuc,5S_rRNA,SNORA42,SNORA44,	0	23	0.001	443.262	18.758	Up	2.26414e-08	4.45161e-06	rno-miR-221-3p	2	2657	0.08	633;1597	Bcl2l11	5091	25	65	0.871759	2.12121	1.28289	Up	7.7981e-05	0.000785694
chr1:264001511|264066989	U6,SNORA17,5S_rRNA,SNORA20,7SK,SNORA44,SNORA19,	0	30	0.001	578.168	19.141	Up	1.08964e-10	2.94577e-08	rno-miR-30c-1-3p	2	3171	0.06	852;1221	Pik3cd	4788	96	172	3.5594	5.96826	0.745677	Up	3.72052e-05	0.000410331
chr1:264001511|264066989	U6,SNORA17,5S_rRNA,SNORA20,7SK,SNORA44,SNORA19,	0	30	0.001	578.168	19.141	Up	1.08964e-10	2.94577e-08	rno-miR-27b-3p	2	3171	0.06	2039;2795	Rxra	1404	56	112	7.08077	13.2533	0.904375	Up	8.8705e-05	0.000878934
chr1:264001511|264066989	U6,SNORA17,5S_rRNA,SNORA20,7SK,SNORA44,SNORA19,	0	30	0.001	578.168	19.141	Up	1.08964e-10	2.94577e-08	rno-miR-27a-3p	2	3171	0.06	2039;2795	Rxra	1404	56	112	7.08077	13.2533	0.904375	Up	8.8705e-05	0.000878934
chr17:87758882|87771508	Arhgap21,	0	15	0.001	289.084	18.141	Up	1.00835e-05	0.00113289	rno-miR-384-5p	2	4488	0.04	603;1820	Pik3cd	4788	96	172	3.5594	5.96826	0.745677	Up	3.72052e-05	0.000410331
chr17:5555491|5571375	Agtpbp1,	85	30	1432.79	578.168	-1.309	Down	6.76764e-06	0.000873834	rno-miR-29b-3p	2	15885	0.01	8269;13565	Col4a1	6579	1481	967	39.9627	24.4197	-0.710609	Down	1.72151e-33	2.63066e-31
chr16:81105465|81114000	Tfdp1,	0	18	0.001	346.901	18.404	Up	1.02411e-06	0.000152751	rno-miR-9a-5p	1	174	0.57	13	Nfkb1	3956	185	341	8.30185	14.3209	0.786621	Up	1.12317e-09	3.36534e-08
chr12:25442325|25447480	Gtf2i,	0	106	0.001	2042.86	20.962	Up	7.49112e-36	6.48057e-32	rno-miR-27b-3p	1	177	0.56	107	Rxra	1404	56	112	7.08077	13.2533	0.904375	Up	8.8705e-05	0.000878934
chr12:25442325|25447480	Gtf2i,	0	106	0.001	2042.86	20.962	Up	7.49112e-36	6.48057e-32	rno-miR-27a-3p	1	177	0.56	108	Rxra	1404	56	112	7.08077	13.2533	0.904375	Up	8.8705e-05	0.000878934
chr12:25442325|25447480	Gtf2i,	0	106	0.001	2042.86	20.962	Up	7.49112e-36	6.48057e-32	rno-miR-24-3p	1	177	0.56	65	Bcl2l11	5091	25	65	0.871759	2.12121	1.28289	Up	7.7981e-05	0.000785694
chr20:5090501|5090805	Abhd16a,	13	50	219.132	963.614	2.137	Up	1.23098e-07	2.08807e-05	rno-miR-322-5p	1	217	0.46	66	Ccnd1	3809	459	762	21.3925	33.2367	0.635672	Up	4.00696e-14	2.05626e-12
chr20:5090501|5090805	Abhd16a,	13	50	219.132	963.614	2.137	Up	1.23098e-07	2.08807e-05	rno-miR-24-3p	1	217	0.46	183	Bcl2l11	5091	25	65	0.871759	2.12121	1.28289	Up	7.7981e-05	0.000785694
chr20:5090501|5090805	Abhd16a,	13	50	219.132	963.614	2.137	Up	1.23098e-07	2.08807e-05	rno-miR-16-5p	1	217	0.46	67	Ccnd1	3809	459	762	21.3925	33.2367	0.635672	Up	4.00696e-14	2.05626e-12
chr10:43512009|43512284	Faxdc2,	5	35	84.282	674.53	3.001	Up	8.8101e-08	1.55543e-05	rno-miR-34a-5p	1	276	0.36	214	Ccnd1	3809	459	762	21.3925	33.2367	0.635672	Up	4.00696e-14	2.05626e-12
chr12:48835825|48837529	Wscd2,	3	20	50.569	385.446	2.93	Up	7.73024e-05	0.00696607	rno-miR-27b-3p	1	297	0.34	200	Rxra	1404	56	112	7.08077	13.2533	0.904375	Up	8.8705e-05	0.000878934
chr12:44821090|44825909	Ksr2,	22	53	370.839	1021.43	1.462	Up	2.87982e-05	0.00293098	rno-miR-24-3p	1	292	0.34	146	Bcl2l11	5091	25	65	0.871759	2.12121	1.28289	Up	7.7981e-05	0.000785694
chr6:136102013|136107031	Mark3,	0	47	0.001	905.797	19.789	Up	2.56316e-16	2.21739e-13	rno-miR-221-3p	1	322	0.31	209	Bcl2l11	5091	25	65	0.871759	2.12121	1.28289	Up	7.7981e-05	0.000785694
chr12:10527308|10534434	U4,U6,SNORA17,5S_rRNA,7SK,U1,SNORA67,Metazoa_SRP,	0	32	0.001	616.713	19.234	Up	2.37194e-11	7.89217e-09	rno-miR-34a-3p	1	328	0.3	123	Csf1r	3698	496	1034	23.8108	46.4544	0.964199	Up	1.73629e-36	2.98489e-34
chr14:83260146|83262412	Prr14l,	0	17	0.001	327.629	18.322	Up	2.195e-06	0.000316482	rno-miR-9a-5p	1	351	0.28	247	Nfkb1	3956	185	341	8.30185	14.3209	0.786621	Up	1.12317e-09	3.36534e-08
chr2:28968525|28969941	Fcho2,	0	84	0.001	1618.87	20.627	Up	1.44045e-28	6.23065e-25	rno-miR-9a-5p	1	368	0.27	263	Nfkb1	3956	185	341	8.30185	14.3209	0.786621	Up	1.12317e-09	3.36534e-08
chr2:28968525|28969941	Fcho2,	0	84	0.001	1618.87	20.627	Up	1.44045e-28	6.23065e-25	rno-miR-34a-5p	1	368	0.27	127	Ccnd1	3809	459	762	21.3925	33.2367	0.635672	Up	4.00696e-14	2.05626e-12
chr10:94615617|94617077	Ern1,	0	13	0.001	250.54	17.935	Up	4.63222e-05	0.00426312	rno-miR-27b-3p	1	364	0.27	129	Rxra	1404	56	112	7.08077	13.2533	0.904375	Up	8.8705e-05	0.000878934
chr10:94615617|94617077	Ern1,	0	13	0.001	250.54	17.935	Up	4.63222e-05	0.00426312	rno-miR-27a-3p	1	364	0.27	129	Rxra	1404	56	112	7.08077	13.2533	0.904375	Up	8.8705e-05	0.000878934
chr3:14491125|14494870	Gsn,	0	15	0.001	289.084	18.141	Up	1.00835e-05	0.00111837	rno-miR-34a-5p	1	402	0.25	355	Ccnd1	3809	459	762	21.3925	33.2367	0.635672	Up	4.00696e-14	2.05626e-12
chr14:15086543|15091475	Cnot6l,	0	28	0.001	539.624	19.042	Up	5.00564e-10	1.17037e-07	rno-miR-34a-5p	1	395	0.25	205	Ccnd1	3809	459	762	21.3925	33.2367	0.635672	Up	4.00696e-14	2.05626e-12
chr14:15086543|15091475	Cnot6l,	0	28	0.001	539.624	19.042	Up	5.00564e-10	1.17037e-07	rno-miR-30c-1-3p	1	395	0.25	287	Pik3cd	4788	96	172	3.5594	5.96826	0.745677	Up	3.72052e-05	0.000410331
chr14:15086543|15091475	Cnot6l,	0	28	0.001	539.624	19.042	Up	5.00564e-10	1.17037e-07	rno-miR-221-3p	1	395	0.25	60	Bcl2l11	5091	25	65	0.871759	2.12121	1.28289	Up	7.7981e-05	0.000785694
chr5:135596270|135608345	Tesk2,	0	13	0.001	250.54	17.935	Up	4.63222e-05	0.0043558	rno-miR-34a-3p	1	423	0.24	57	Csf1r	3698	496	1034	23.8108	46.4544	0.964199	Up	1.73629e-36	2.98489e-34
chr1:220039308|220040146	SNORA32,U6,SNORA17,SNORA42,RNaseP_nuc,U4,5S_rRNA,SNORA24,U1,SNORA20,7SK,U2,SNORA44,Ears2,SNORA51,SNORA19,Rbm4b,	0	15	0.001	289.084	18.141	Up	1.00835e-05	0.00110421	rno-miR-30c-1-3p	1	473	0.21	208	Pik3cd	4788	96	172	3.5594	5.96826	0.745677	Up	3.72052e-05	0.000410331
chr1:220039308|220040146	SNORA32,U6,SNORA17,SNORA42,RNaseP_nuc,U4,5S_rRNA,SNORA24,U1,SNORA20,7SK,U2,SNORA44,Ears2,SNORA51,SNORA19,Rbm4b,	0	15	0.001	289.084	18.141	Up	1.00835e-05	0.00110421	rno-miR-146a-5p	1	473	0.21	204	Nfkb1	3956	185	341	8.30185	14.3209	0.786621	Up	1.12317e-09	3.36534e-08
chr2:199880862|199882743	Pde4dip,	0	21	0.001	404.718	18.627	Up	1.04011e-07	1.7996e-05	rno-miR-9a-5p	1	501	0.2	448	Nfkb1	3956	185	341	8.30185	14.3209	0.786621	Up	1.12317e-09	3.36534e-08
chr19:34249087|34272145	Arhgap10,	12	57	202.276	1098.52	2.441	Up	8.56938e-10	1.90086e-07	rno-miR-322-5p	1	526	0.19	493	Ccnd1	3809	459	762	21.3925	33.2367	0.635672	Up	4.00696e-14	2.05626e-12
chr6:12179226|12179776	U2,U6,7SK,U1,U4,SNORA17,5S_rRNA,Eif3h,SNORD113,	0	62	0.001	1194.88	20.188	Up	2.76978e-21	3.99356e-18	rno-miR-24-3p	1	551	0.18	70	Bcl2l11	5091	25	65	0.871759	2.12121	1.28289	Up	7.7981e-05	0.000785694
chr1:128978104|128978649	Igf1r,	0	15	0.001	289.084	18.141	Up	1.00835e-05	0.0011631	rno-miR-30c-1-3p	1	546	0.18	334	Pik3cd	4788	96	172	3.5594	5.96826	0.745677	Up	3.72052e-05	0.000410331
chr1:128978104|128978649	Igf1r,	0	15	0.001	289.084	18.141	Up	1.00835e-05	0.0011631	rno-miR-27b-3p	1	546	0.18	305	Rxra	1404	56	112	7.08077	13.2533	0.904375	Up	8.8705e-05	0.000878934
chr1:128978104|128978649	Igf1r,	0	15	0.001	289.084	18.141	Up	1.00835e-05	0.0011631	rno-miR-27a-3p	1	546	0.18	314	Rxra	1404	56	112	7.08077	13.2533	0.904375	Up	8.8705e-05	0.000878934
chr2:93460344|93495152	5_8S_rRNA,5S_rRNA,U6,SNORA24,SNORA17,U4,U1,7SK,SNORA32,SNORA15,LOC100909885,SNORA51,SNORA44,U6atac,Metazoa_SRP,U7,	0	16	0.001	308.356	18.234	Up	4.7046e-06	0.00063593	rno-miR-9a-5p	1	623	0.16	593	Nfkb1	3956	185	341	8.30185	14.3209	0.786621	Up	1.12317e-09	3.36534e-08
chr2:93460344|93495152	5_8S_rRNA,5S_rRNA,U6,SNORA24,SNORA17,U4,U1,7SK,SNORA32,SNORA15,LOC100909885,SNORA51,SNORA44,U6atac,Metazoa_SRP,U7,	0	16	0.001	308.356	18.234	Up	4.7046e-06	0.00063593	rno-miR-34a-3p	1	623	0.16	74	Csf1r	3698	496	1034	23.8108	46.4544	0.964199	Up	1.73629e-36	2.98489e-34
chr2:140366057|140387500	Elf2,	0	18	0.001	346.901	18.404	Up	1.02411e-06	0.000155431	rno-miR-24-3p	1	692	0.14	347	Bcl2l11	5091	25	65	0.871759	2.12121	1.28289	Up	7.7981e-05	0.000785694
chr10:11626519|11627228	Crebbp,	0	27	0.001	520.352	18.989	Up	1.07287e-09	2.26376e-07	rno-miR-24-3p	1	710	0.14	31	Bcl2l11	5091	25	65	0.871759	2.12121	1.28289	Up	7.7981e-05	0.000785694
chr6:28235696|28272697	Dnmt3a,	32	64	539.402	1233.43	1.193	Up	8.38876e-05	0.00748156	rno-miR-9a-5p	1	797	0.13	557	Nfkb1	3956	185	341	8.30185	14.3209	0.786621	Up	1.12317e-09	3.36534e-08
chr17:84296197|84299839	U6,SNORA17,7SK,LOC102554591,	0	24	0.001	462.535	18.819	Up	1.05637e-08	2.17586e-06	rno-miR-30c-1-3p	1	795	0.13	285	Pik3cd	4788	96	172	3.5594	5.96826	0.745677	Up	3.72052e-05	0.000410331
chr9:1442054|1485363	Tbc1d5,	0	28	0.001	539.624	19.042	Up	5.00564e-10	1.13957e-07	rno-miR-30c-1-3p	1	828	0.12	242	Pik3cd	4788	96	172	3.5594	5.96826	0.745677	Up	3.72052e-05	0.000410331
chr9:1442054|1485363	Tbc1d5,	0	28	0.001	539.624	19.042	Up	5.00564e-10	1.13957e-07	rno-miR-27b-3p	1	828	0.12	473	Rxra	1404	56	112	7.08077	13.2533	0.904375	Up	8.8705e-05	0.000878934
chr9:1442054|1485363	Tbc1d5,	0	28	0.001	539.624	19.042	Up	5.00564e-10	1.13957e-07	rno-miR-27a-3p	1	828	0.12	473	Rxra	1404	56	112	7.08077	13.2533	0.904375	Up	8.8705e-05	0.000878934
chr9:1442054|1485363	Tbc1d5,	0	28	0.001	539.624	19.042	Up	5.00564e-10	1.13957e-07	rno-miR-146a-5p	1	828	0.12	275	Nfkb1	3956	185	341	8.30185	14.3209	0.786621	Up	1.12317e-09	3.36534e-08
chr1:204960841|204961691	Zranb1,	0	14	0.001	269.812	18.042	Up	2.16122e-05	0.00228009	rno-miR-9a-5p	1	851	0.12	658	Nfkb1	3956	185	341	8.30185	14.3209	0.786621	Up	1.12317e-09	3.36534e-08
chr10:74336161|74360926	Gdpd1,	0	17	0.001	327.629	18.322	Up	2.195e-06	0.000311294	rno-miR-34a-3p	1	811	0.12	274	Csf1r	3698	496	1034	23.8108	46.4544	0.964199	Up	1.73629e-36	2.98489e-34
chr10:74336161|74360926	Gdpd1,	0	17	0.001	327.629	18.322	Up	2.195e-06	0.000311294	rno-miR-27b-3p	1	811	0.12	119	Rxra	1404	56	112	7.08077	13.2533	0.904375	Up	8.8705e-05	0.000878934
chr10:74336161|74360926	Gdpd1,	0	17	0.001	327.629	18.322	Up	2.195e-06	0.000311294	rno-miR-27a-3p	1	811	0.12	119	Rxra	1404	56	112	7.08077	13.2533	0.904375	Up	8.8705e-05	0.000878934
chr10:74336161|74360926	Gdpd1,	0	17	0.001	327.629	18.322	Up	2.195e-06	0.000311294	rno-miR-146a-5p	1	811	0.12	474	Nfkb1	3956	185	341	8.30185	14.3209	0.786621	Up	1.12317e-09	3.36534e-08
chr8:90958620|90962468	Lca5,	0	12	0.001	231.267	17.819	Up	9.92836e-05	0.00842061	rno-miR-9a-5p	1	899	0.11	166	Nfkb1	3956	185	341	8.30185	14.3209	0.786621	Up	1.12317e-09	3.36534e-08
chr8:90958620|90962468	Lca5,	0	12	0.001	231.267	17.819	Up	9.92836e-05	0.00842061	rno-miR-384-5p	1	899	0.11	4	Pik3cd	4788	96	172	3.5594	5.96826	0.745677	Up	3.72052e-05	0.000410331
chr8:90958620|90962468	Lca5,	0	12	0.001	231.267	17.819	Up	9.92836e-05	0.00842061	rno-miR-27b-3p	1	899	0.11	29	Rxra	1404	56	112	7.08077	13.2533	0.904375	Up	8.8705e-05	0.000878934
chr8:90958620|90962468	Lca5,	0	12	0.001	231.267	17.819	Up	9.92836e-05	0.00842061	rno-miR-27a-3p	1	899	0.11	29	Rxra	1404	56	112	7.08077	13.2533	0.904375	Up	8.8705e-05	0.000878934
chr6:76487880|76492176	Ralgapa1,	0	15	0.001	289.084	18.141	Up	1.00835e-05	0.0011478	rno-miR-384-5p	1	934	0.11	594	Pik3cd	4788	96	172	3.5594	5.96826	0.745677	Up	3.72052e-05	0.000410331
chr6:76487880|76492176	Ralgapa1,	0	15	0.001	289.084	18.141	Up	1.00835e-05	0.0011478	rno-miR-322-5p	1	934	0.11	881	Ccnd1	3809	459	762	21.3925	33.2367	0.635672	Up	4.00696e-14	2.05626e-12
chr6:76487880|76492176	Ralgapa1,	0	15	0.001	289.084	18.141	Up	1.00835e-05	0.0011478	rno-miR-146a-5p	1	934	0.11	182	Nfkb1	3956	185	341	8.30185	14.3209	0.786621	Up	1.12317e-09	3.36534e-08
chr6:14450092|14490352	U2,U6,7SK,U1,U4,SNORA17,5S_rRNA,Eif3h,SNORD113,	90	29	1517.07	558.896	-1.441	Down	6.31304e-07	9.75252e-05	rno-miR-29b-3p	1	990	0.1	519	Col4a1	6579	1481	967	39.9627	24.4197	-0.710609	Down	1.72151e-33	2.63066e-31
chr6:14450092|14490352	U2,U6,7SK,U1,U4,SNORA17,5S_rRNA,Eif3h,SNORD113,	90	29	1517.07	558.896	-1.441	Down	6.31304e-07	9.75252e-05	rno-miR-129-5p	1	990	0.1	261	Cdk6	1502	7	0	0.827347	0.001	-9.69235	Down	0.00596676	0.0283653
chr20:7561057|7573740	Anks1a,	0	32	0.001	616.713	19.234	Up	2.37194e-11	8.20786e-09	rno-miR-34a-5p	1	988	0.1	406	Ccnd1	3809	459	762	21.3925	33.2367	0.635672	Up	4.00696e-14	2.05626e-12
chr20:7561057|7573740	Anks1a,	0	32	0.001	616.713	19.234	Up	2.37194e-11	8.20786e-09	rno-miR-24-3p	1	988	0.1	584	Bcl2l11	5091	25	65	0.871759	2.12121	1.28289	Up	7.7981e-05	0.000785694
chr6:95500522|95531984	U6,7SK,U1,U4,SNORA17,5S_rRNA,Eif3h,SNORD113,SNORA32,	0	12	0.001	231.267	17.819	Up	9.92836e-05	0.00833886	rno-miR-27b-3p	1	1126	0.09	260	Rxra	1404	56	112	7.08077	13.2533	0.904375	Up	8.8705e-05	0.000878934
chr6:95500522|95531984	U6,7SK,U1,U4,SNORA17,5S_rRNA,Eif3h,SNORD113,SNORA32,	0	12	0.001	231.267	17.819	Up	9.92836e-05	0.00833886	rno-miR-27a-3p	1	1126	0.09	260	Rxra	1404	56	112	7.08077	13.2533	0.904375	Up	8.8705e-05	0.000878934
chr5:167516581|167558250	Rere,	0	40	0.001	770.891	19.556	Up	5.32594e-14	2.87967e-11	rno-miR-384-5p	1	1444	0.07	853	Pik3cd	4788	96	172	3.5594	5.96826	0.745677	Up	3.72052e-05	0.000410331
chr5:167516581|167558250	Rere,	0	40	0.001	770.891	19.556	Up	5.32594e-14	2.87967e-11	rno-miR-34a-5p	1	1444	0.07	543	Ccnd1	3809	459	762	21.3925	33.2367	0.635672	Up	4.00696e-14	2.05626e-12
chr5:167516581|167558250	Rere,	0	40	0.001	770.891	19.556	Up	5.32594e-14	2.87967e-11	rno-miR-26b-5p	1	1444	0.07	1315	Ccnd1	3809	459	762	21.3925	33.2367	0.635672	Up	4.00696e-14	2.05626e-12
chr18:69943105|69944476	Mapk4,	0	37	0.001	713.074	19.444	Up	5.244e-13	2.16028e-10	rno-miR-27b-3p	1	1372	0.07	454	Rxra	1404	56	112	7.08077	13.2533	0.904375	Up	8.8705e-05	0.000878934
chr18:69943105|69944476	Mapk4,	0	37	0.001	713.074	19.444	Up	5.244e-13	2.16028e-10	rno-miR-27a-3p	1	1372	0.07	454	Rxra	1404	56	112	7.08077	13.2533	0.904375	Up	8.8705e-05	0.000878934
chr16:63322919|63324410	U6,5S_rRNA,SNORA17,SNORA15,uc_338,7SK,U4,SNORA70,	109	21	1837.34	404.718	-2.183	Down	2.81832e-13	1.35452e-10	rno-miR-29b-3p	1	1492	0.07	521	Col4a1	6579	1481	967	39.9627	24.4197	-0.710609	Down	1.72151e-33	2.63066e-31
chr16:63322919|63324410	U6,5S_rRNA,SNORA17,SNORA15,uc_338,7SK,U4,SNORA70,	109	21	1837.34	404.718	-2.183	Down	2.81832e-13	1.35452e-10	rno-miR-129-5p	1	1492	0.07	1	Cdk6	1502	7	0	0.827347	0.001	-9.69235	Down	0.00596676	0.0283653
chr9:2205172|2246426	Satb1,	0	12	0.001	231.267	17.819	Up	9.92836e-05	0.00850398	rno-miR-30c-1-3p	1	1609	0.06	885	Pik3cd	4788	96	172	3.5594	5.96826	0.745677	Up	3.72052e-05	0.000410331
chr9:2205172|2246426	Satb1,	0	12	0.001	231.267	17.819	Up	9.92836e-05	0.00850398	rno-miR-26b-5p	1	1609	0.06	1057	Ccnd1	3809	459	762	21.3925	33.2367	0.635672	Up	4.00696e-14	2.05626e-12
chr9:2205172|2246426	Satb1,	0	12	0.001	231.267	17.819	Up	9.92836e-05	0.00850398	rno-miR-221-3p	1	1609	0.06	1535	Bcl2l11	5091	25	65	0.871759	2.12121	1.28289	Up	7.7981e-05	0.000785694
chr5:88585157|88601673	Tle1,	0	16	0.001	308.356	18.234	Up	4.7046e-06	0.000646024	rno-miR-384-5p	1	1618	0.06	1399	Pik3cd	4788	96	172	3.5594	5.96826	0.745677	Up	3.72052e-05	0.000410331
chr5:88585157|88601673	Tle1,	0	16	0.001	308.356	18.234	Up	4.7046e-06	0.000646024	rno-miR-322-5p	1	1618	0.06	400	Ccnd1	3809	459	762	21.3925	33.2367	0.635672	Up	4.00696e-14	2.05626e-12
chr5:88585157|88601673	Tle1,	0	16	0.001	308.356	18.234	Up	4.7046e-06	0.000646024	rno-miR-30c-1-3p	1	1618	0.06	685	Pik3cd	4788	96	172	3.5594	5.96826	0.745677	Up	3.72052e-05	0.000410331
chr5:88585157|88601673	Tle1,	0	16	0.001	308.356	18.234	Up	4.7046e-06	0.000646024	rno-miR-16-5p	1	1618	0.06	400	Ccnd1	3809	459	762	21.3925	33.2367	0.635672	Up	4.00696e-14	2.05626e-12
chr14:37228632|37262083	Dcun1d4,	0	40	0.001	770.891	19.556	Up	5.32594e-14	3.07165e-11	rno-miR-27b-3p	1	1824	0.05	729	Rxra	1404	56	112	7.08077	13.2533	0.904375	Up	8.8705e-05	0.000878934
chr14:37228632|37262083	Dcun1d4,	0	40	0.001	770.891	19.556	Up	5.32594e-14	3.07165e-11	rno-miR-27a-3p	1	1824	0.05	729	Rxra	1404	56	112	7.08077	13.2533	0.904375	Up	8.8705e-05	0.000878934
chr14:37228632|37262083	Dcun1d4,	0	40	0.001	770.891	19.556	Up	5.32594e-14	3.07165e-11	rno-miR-26b-5p	1	1824	0.05	1740	Ccnd1	3809	459	762	21.3925	33.2367	0.635672	Up	4.00696e-14	2.05626e-12
chr14:37228632|37262083	Dcun1d4,	0	40	0.001	770.891	19.556	Up	5.32594e-14	3.07165e-11	rno-miR-146a-5p	1	1824	0.05	1348	Nfkb1	3956	185	341	8.30185	14.3209	0.786621	Up	1.12317e-09	3.36534e-08
chr6:124625936|124677509	Rps6ka5,	45	11	758.534	211.995	-1.839	Down	3.1653e-05	0.00318407	rno-miR-290	1	2279	0.04	545	Nr4a1	2490	153	97	10.9082	6.47211	-0.7531	Down	4.65962e-05	0.000503012
chr6:124625936|124677509	Rps6ka5,	45	11	758.534	211.995	-1.839	Down	3.1653e-05	0.00318407	rno-miR-16-5p	1	2279	0.04	1917	Ccne1	1929	79	47	7.27033	4.04799	-0.844817	Down	0.00125778	0.00824903
chr3:81127393|81159096	U6,SNORA17,U1,U2,SNORA48,U4,U7,7SK,Y_RNA,RNaseP_nuc,5S_rRNA,SNORA42,SNORA44,	0	23	0.001	443.262	18.758	Up	2.26414e-08	4.45161e-06	rno-miR-222-3p	1	2657	0.04	1602	Bcl2l11	5091	25	65	0.871759	2.12121	1.28289	Up	7.7981e-05	0.000785694
chr3:81127393|81159096	U6,SNORA17,U1,U2,SNORA48,U4,U7,7SK,Y_RNA,RNaseP_nuc,5S_rRNA,SNORA42,SNORA44,	0	23	0.001	443.262	18.758	Up	2.26414e-08	4.45161e-06	rno-miR-16-5p	1	2657	0.04	2333	Ccnd1	3809	459	762	21.3925	33.2367	0.635672	Up	4.00696e-14	2.05626e-12
chr1:264001511|264066989	U6,SNORA17,5S_rRNA,SNORA20,7SK,SNORA44,SNORA19,	0	30	0.001	578.168	19.141	Up	1.08964e-10	2.94577e-08	rno-miR-384-5p	1	3171	0.03	135	Pik3cd	4788	96	172	3.5594	5.96826	0.745677	Up	3.72052e-05	0.000410331
chr1:264001511|264066989	U6,SNORA17,5S_rRNA,SNORA20,7SK,SNORA44,SNORA19,	0	30	0.001	578.168	19.141	Up	1.08964e-10	2.94577e-08	rno-miR-34a-5p	1	3171	0.03	1203	Ccnd1	3809	459	762	21.3925	33.2367	0.635672	Up	4.00696e-14	2.05626e-12
chr1:264001511|264066989	U6,SNORA17,5S_rRNA,SNORA20,7SK,SNORA44,SNORA19,	0	30	0.001	578.168	19.141	Up	1.08964e-10	2.94577e-08	rno-miR-26b-5p	1	3171	0.03	1328	Ccnd1	3809	459	762	21.3925	33.2367	0.635672	Up	4.00696e-14	2.05626e-12
chr1:264001511|264066989	U6,SNORA17,5S_rRNA,SNORA20,7SK,SNORA44,SNORA19,	0	30	0.001	578.168	19.141	Up	1.08964e-10	2.94577e-08	rno-miR-24-3p	1	3171	0.03	622	Bcl2l11	5091	25	65	0.871759	2.12121	1.28289	Up	7.7981e-05	0.000785694
chr1:264001511|264066989	U6,SNORA17,5S_rRNA,SNORA20,7SK,SNORA44,SNORA19,	0	30	0.001	578.168	19.141	Up	1.08964e-10	2.94577e-08	rno-miR-146a-5p	1	3171	0.03	1396	Nfkb1	3956	185	341	8.30185	14.3209	0.786621	Up	1.12317e-09	3.36534e-08
chr17:87758882|87771508	Arhgap21,	0	15	0.001	289.084	18.141	Up	1.00835e-05	0.00113289	rno-miR-9a-5p	1	4488	0.02	3993	Nfkb1	3956	185	341	8.30185	14.3209	0.786621	Up	1.12317e-09	3.36534e-08
chr17:87758882|87771508	Arhgap21,	0	15	0.001	289.084	18.141	Up	1.00835e-05	0.00113289	rno-miR-34a-3p	1	4488	0.02	3452	Csf1r	3698	496	1034	23.8108	46.4544	0.964199	Up	1.73629e-36	2.98489e-34
chr17:87758882|87771508	Arhgap21,	0	15	0.001	289.084	18.141	Up	1.00835e-05	0.00113289	rno-miR-24-3p	1	4488	0.02	2287	Bcl2l11	5091	25	65	0.871759	2.12121	1.28289	Up	7.7981e-05	0.000785694
